# Supplementary material for: Innovative Application of Fermented Red Bean Seeds in Constructing Foods with Increased Biological Activity
Source: Foods. 2025 Jan 1;14(1):88. doi: 10.3390/foods14010088 (PMC11719576; doi:10.3390/foods14010088)
Supplement: Supplementary file 1 [file foods-14-00088-s001.zip]

Archive with 1 entries (1 files):
- foods-3378059-supplementary.pdf
